# Supplementary material for: Feedback Activation of Basic Fibroblast Growth Factor Signaling via the Wnt/β-Catenin Pathway in Skin Fibroblasts
Source: Front Pharmacol. 2017 Feb 3;8:32. doi: 10.3389/fphar.2017.00032 (PMC5289949; doi:10.3389/fphar.2017.00032)
Supplement: Supplementary file 2 [file Data_Sheet_2.XLSX]

## Sheet: Up-regulated gene
Table S2. Genes were up-regulated in beta-catanin supressing cells
GeneID	FoldChange	P-Value	Kegg
Edn2	4.89038	4.69664e-09	NA
Dkk2	4.8189	2.84865e-09	ko04310(Wnt signaling pathway)
Megf10	4.81391	1.47084e-10	NA
Dynap	4.55138	3.2113e-37	NA
Tmprss11b	4.02063	0.0176632	NA
Ano3	3.95006	0.00106351	NA
Zkscan16	3.94139	0.0260291	NA
Klk10	3.86699	4.94624e-31	NA
Enthd1	3.85407	0.0169185	NA
Klk8	3.84019	9.43765e-26	NA
Smchd1	3.81051	0.0391316	NA
Lum	3.79886	0.000310493	NA
Edil3	3.70624	0.025969	NA
Postn	3.6973	0.0261091	NA
Gm15557	3.68883	0.0256079	NA
Serpinb5	3.56308	1.86555e-06	ko04115(p53 signaling pathway)
Txnip	3.468	5.27316e-12	NA
Tfrc	3.46673	2.73974e-06	ko04144(Endocytosis);ko04145(Phagosome);ko04640(Hematopoietic cell lineage)
Tfrc	3.43994	6.43678e-26	ko04144(Endocytosis);ko04145(Phagosome);ko04640(Hematopoietic cell lineage)
Btc	3.43921	6.23662e-05	ko04012(ErbB signaling pathway)
Serpinb5	3.42992	9.08974e-06	ko04115(p53 signaling pathway)
Serpinb5	3.42992	9.08974e-06	ko04115(p53 signaling pathway)
Polq	3.42979	0.000311508	NA
Polq	3.42979	0.000311508	NA
Txnip	3.14721	3.3502e-12	NA
Mfsd6	3.04584	0.00295355	NA
Slfn9	3.02171	3.06051e-09	NA
Ptn	3.00849	3.18501e-40	NA
Scara5	2.9886	0.0327856	NA
Polq	2.98361	1.73072e-05	NA
Polq	2.98361	1.73072e-05	NA
Slfn8	2.97504	0.00432925	NA
Htr2a	2.9674	0.0226026	ko04020(Calcium signaling pathway);ko04080(Neuroactive ligand-receptor interaction);ko04540(Gap junction)
Postn	2.89616	0.0473195	NA
Tfrc	2.89517	1.21186e-40	ko04144(Endocytosis);ko04145(Phagosome);ko04640(Hematopoietic cell lineage)
Ccdc73	2.88253	0.0470793	NA
Txnip	2.8237	1.24532e-51	NA
Txnip	2.81424	1.23873e-49	NA
Myo9a	2.80973	0.0182817	NA
Pola1	2.8065	0.000724718	ko00230(Purine metabolism);ko00240(Pyrimidine metabolism);ko03030(DNA replication)
Gjb4	2.79503	1.48558e-05	NA
Gjb3	2.786	1.38003e-17	NA
Dchs2	2.76438	0.00252258	NA
Spaca6	2.7545	4.71023e-05	NA
Tnnt2	2.74867	9.07616e-06	ko04260(Cardiac muscle contraction);ko05410(Hypertrophic cardiomyopathy (HCM));ko05414(Dilated cardiomyopathy)
Tnnt2	2.74867	9.07616e-06	ko04260(Cardiac muscle contraction);ko05410(Hypertrophic cardiomyopathy (HCM));ko05414(Dilated cardiomyopathy)
Tnnt2	2.74867	9.07616e-06	ko04260(Cardiac muscle contraction);ko05410(Hypertrophic cardiomyopathy (HCM));ko05414(Dilated cardiomyopathy)
Gjb3	2.74781	2.66685e-14	NA
Arrdc3	2.74749	0.00105481	NA
Slc14a1	2.74548	0.0469236	NA
Gpr149	2.73519	1.12494e-72	NA
Lrrn3	2.72815	7.60757e-06	NA
Sema3c	2.70638	0.000436416	ko04360(Axon guidance)
Slfn9	2.69405	2.48834e-15	NA
Gpr149	2.68935	3.2119e-24	NA
Zfp551	2.68449	0.00844695	NA
Scara5	2.67453	2.16821e-06	NA
Tfrc	2.64914	0.00736885	ko04144(Endocytosis);ko04145(Phagosome);ko04640(Hematopoietic cell lineage)
Dnase1	2.64307	0.00733325	NA
Serpinb5	2.64028	0.0257499	ko04115(p53 signaling pathway)
Cse1l	2.62431	0.00206469	NA
Edil3	2.61473	2.66968e-05	NA
Tnnt2	2.61171	5.12163e-05	ko04260(Cardiac muscle contraction);ko05410(Hypertrophic cardiomyopathy (HCM));ko05414(Dilated cardiomyopathy)
Tnnt2	2.61171	5.12163e-05	ko04260(Cardiac muscle contraction);ko05410(Hypertrophic cardiomyopathy (HCM));ko05414(Dilated cardiomyopathy)
Tnnt2	2.61171	5.12163e-05	ko04260(Cardiac muscle contraction);ko05410(Hypertrophic cardiomyopathy (HCM));ko05414(Dilated cardiomyopathy)
Tnnt2	2.61171	5.12163e-05	ko04260(Cardiac muscle contraction);ko05410(Hypertrophic cardiomyopathy (HCM));ko05414(Dilated cardiomyopathy)
Tnnt2	2.61171	5.12163e-05	ko04260(Cardiac muscle contraction);ko05410(Hypertrophic cardiomyopathy (HCM));ko05414(Dilated cardiomyopathy)
Tnnt2	2.61171	5.12163e-05	ko04260(Cardiac muscle contraction);ko05410(Hypertrophic cardiomyopathy (HCM));ko05414(Dilated cardiomyopathy)
Tnnt2	2.61171	5.12163e-05	ko04260(Cardiac muscle contraction);ko05410(Hypertrophic cardiomyopathy (HCM));ko05414(Dilated cardiomyopathy)
Slfn8	2.60578	0.00209715	NA
Pde7a	2.59961	0.0185791	NA
Nsd1	2.57705	0.0442187	ko00310(Lysine degradation)
Ceacam2	2.55946	0.036313	NA
Ceacam2	2.55946	0.036313	NA
Cobll1	2.54571	0.0365608	NA
Tfrc	2.53921	1.72559e-22	ko04144(Endocytosis);ko04145(Phagosome);ko04640(Hematopoietic cell lineage)
Mfsd6	2.53669	0.00405403	NA
Gm11295	2.50733	7.63987e-07	NA
Mfap3l	2.49345	0.000925951	NA
Mfap3l	2.49345	0.000925951	NA
Pla2g7	2.49032	0.00162174	ko00565(Ether lipid metabolism)
Sparcl1	2.45573	8.9193e-10	NA
Slfn10-ps	2.45054	0.00580942	NA
Eif5a2	2.4187	3.70542e-09	NA
Nup160	2.41495	0.00232483	NA
Akap6	2.41073	1.10743e-08	NA
Mfap3l	2.40714	2.85815e-10	NA
Usp34	2.40309	0.0277883	NA
Slfn9	2.40253	5.29189e-25	NA
Fgd4	2.38774	1.97541e-05	NA
Mfap3l	2.36718	1.80958e-06	NA
Psme4	2.36506	0.000227301	ko03050(Proteasome)
Synm	2.35522	0.0110322	NA
Olfr1318	2.35208	0.0379574	NA
Polr3g	2.34779	4.08681e-09	ko00230(Purine metabolism);ko00240(Pyrimidine metabolism);ko03020(RNA polymerase);ko04623(Cytosolic DNA-sensing pathway)
Slfn8	2.34604	0.00181333	NA
Slfn8	2.3407	0.0154141	NA
Edil3	2.3392	0.0277771	NA
Pla2g7	2.33882	0.0325149	ko00565(Ether lipid metabolism)
Edil3	2.33541	3.59904e-10	NA
Cav1	2.32947	1.53467e-12	ko04144(Endocytosis);ko04510(Focal adhesion);ko05100(Bacterial invasion of epithelial cells);ko05416(Viral myocarditis)
Aim1	2.32391	5.23684e-11	NA
Mfsd6	2.32283	5.64038e-06	NA
Gdf5	2.31938	0.00610655	ko04060(Cytokine-cytokine receptor interaction);ko04350(TGF-beta signaling pathway)
Edil3	2.31495	6.32522e-10	NA
C920009B18Rik	2.31478	0.0234177	NA
Gna14	2.31282	0.00017561	ko04020(Calcium signaling pathway);ko05142(Chagas disease)
Gjb4	2.31231	0.000173605	NA
Cep350	2.29992	0.000588022	NA
Smarca5	2.29909	0.0208991	NA
St6gal1	2.29778	0.0377701	ko00510(N-Glycan biosynthesis);ko00514(O-Mannosyl glycan biosynthesis)
Tnnt2	2.29778	0.0377701	ko04260(Cardiac muscle contraction);ko05410(Hypertrophic cardiomyopathy (HCM));ko05414(Dilated cardiomyopathy)
Psme4	2.29146	0.000238448	ko03050(Proteasome)
H60c	2.27023	1.03373e-10	NA
Zc3h12b	2.26739	0.038302	NA
Ngef	2.25865	6.41699e-15	ko04360(Axon guidance)
Cav1	2.25828	1.4431e-11	ko04144(Endocytosis);ko04510(Focal adhesion);ko05100(Bacterial invasion of epithelial cells);ko05416(Viral myocarditis)
Fyb	2.25734	0.000239134	NA
Slfn10-ps	2.25259	0.00140784	NA
Itga6	2.25239	6.1216e-06	ko04510(Focal adhesion);ko04512(ECM-receptor interaction);ko04514(Cell adhesion molecules (CAMs));ko04640(Hematopoietic cell lineage);ko04810(Regulation of actin cytoskeleton);ko05200(Pathways in cancer);ko05222(Small cell lung cancer);ko05410(Hypertrophic cardiomyopathy (HCM));ko05412(Arrhythmogenic right ventricular cardiomyopathy (ARVC));ko05414(Dilated cardiomyopathy)
Pla2g7	2.24272	0.000771961	ko00565(Ether lipid metabolism)
Skp2	2.23726	0.0013859	ko04110(Cell cycle);ko04120(Ubiquitin mediated proteolysis);ko05200(Pathways in cancer);ko05222(Small cell lung cancer)
Polr3g	2.23543	3.22781e-10	ko00230(Purine metabolism);ko00240(Pyrimidine metabolism);ko03020(RNA polymerase);ko04623(Cytosolic DNA-sensing pathway)
Mfsd6	2.23288	0.000136651	NA
Tmcc3	2.23166	1.60182e-17	NA
Eif2ak2	2.22946	0.00843239	NA
Usp9y	2.22319	0.00631796	NA
Arrdc3	2.22121	0.0115243	NA
Wdr44	2.20845	0.0206093	NA
H60b	2.19804	5.08788e-18	NA
H60b	2.19804	5.08788e-18	NA
Psme4	2.1915	0.00197424	ko03050(Proteasome)
Fyb	2.18786	1.97075e-07	NA
Brca1	2.18227	0.0365153	ko04120(Ubiquitin mediated proteolysis)
Cav1	2.17531	1.63259e-15	ko04144(Endocytosis);ko04510(Focal adhesion);ko05100(Bacterial invasion of epithelial cells);ko05416(Viral myocarditis)
Cav1	2.17513	4.14094e-10	ko04144(Endocytosis);ko04510(Focal adhesion);ko05100(Bacterial invasion of epithelial cells);ko05416(Viral myocarditis)
Kpna2	2.17491	5.45924e-09	NA
Slc15a2	2.17297	0.0287714	NA
Gm4991	2.16946	3.29679e-18	NA
Mybl1	2.16945	1.61695e-05	NA
Gm13310	2.16913	8.09939e-27	NA
Mpdz	2.16902	0.0157696	ko04530(Tight junction)
Ngef	2.16851	6.36904e-20	ko04360(Axon guidance)
Elovl6	2.16233	2.80413e-40	ko01040(Biosynthesis of unsaturated fatty acids)
Gm5832	2.16114	1.39078e-24	NA
Lgr4	2.14335	4.60088e-27	NA
Mbnl1	2.14255	0.00260184	NA
Rufy2	2.14236	0.00111767	NA
Ahnak	2.14184	6.34693e-18	NA
Met	2.1384	0.00865581	ko04060(Cytokine-cytokine receptor interaction);ko04144(Endocytosis);ko04360(Axon guidance);ko04510(Focal adhesion);ko04520(Adherens junction);ko05100(Bacterial invasion of epithelial cells);ko05144(Malaria);ko05200(Pathways in cancer);ko05211(Renal cell carcinoma);ko05218(Melanoma)
Pcdh19	2.13028	2.08719e-36	NA
Gm16436	2.12716	1.03303e-25	NA
2310022A10Rik	2.12471	0.0396701	NA
Arrdc3	2.12172	1.36851e-06	NA
Naa15	2.12156	0.00048592	NA
Vnn1	2.11848	8.61093e-11	ko00770(Pantothenate and CoA biosynthesis)
Sp1	2.11453	0.0388663	ko04350(TGF-beta signaling pathway);ko05016(Huntington's disease)
Tgs1	2.11329	0.0387116	NA
Lgr4	2.11266	1.75751e-25	NA
Txnip	2.10445	1.20403e-05	NA
Birc6	2.10394	0.0118674	ko04120(Ubiquitin mediated proteolysis)
Kif4	2.10252	0.0208305	NA
Gm10259	2.0982	8.00995e-37	NA
Baz1a	2.09771	0.000158188	NA
Bpifc	2.09679	0.00036248	NA
Fhod3	2.09595	0.000826717	NA
Gm12919	2.09252	2.06001e-31	NA
Cav1	2.09027	2.76755e-18	ko04144(Endocytosis);ko04510(Focal adhesion);ko05100(Bacterial invasion of epithelial cells);ko05416(Viral myocarditis)
Gxylt1	2.0897	8.90473e-27	ko00514(O-Mannosyl glycan biosynthesis)
Tmcc3	2.08793	0.000641304	NA
Tmcc3	2.08793	0.000641304	NA
Capza1	2.08245	0.00201483	NA
Gen1	2.08139	5.98298e-18	NA
Sema3c	2.08085	1.30738e-05	ko04360(Axon guidance)
Cobll1	2.07804	0.00201304	NA
Gm20796	2.0776	2.74693e-06	NA
Cbx5	2.07385	9.44333e-48	NA
Mki67	2.07072	5.48762e-54	NA
Kpna2	2.06769	5.99546e-13	NA
Kpna2	2.06769	5.99546e-13	NA
Clspn	2.06683	2.28301e-05	NA
Pcdh19	2.06545	4.38298e-30	NA
Gm10184	2.06543	2.14194e-41	NA
Kpna2	2.06495	1.22008e-41	NA
Cav1	2.0594	3.88298e-19	ko04144(Endocytosis);ko04510(Focal adhesion);ko05100(Bacterial invasion of epithelial cells);ko05416(Viral myocarditis)
Arrdc3	2.05372	0.00645377	NA
Gm1972	2.05049	9.07033e-07	NA
Birc6	2.04786	6.89974e-05	ko04120(Ubiquitin mediated proteolysis)
Kpna2	2.04692	1.30723e-13	NA
Pcdh19	2.04167	1.22291e-35	NA
Kpna2	2.03685	9.10185e-39	NA
Trip11	2.03542	0.0157118	NA
Cbx5	2.02841	0.0154335	NA
Brwd3	2.02618	0.0284625	NA
Brwd3	2.02618	0.0284625	NA
Gm26566	2.015	0.000244986	NA
Tnrc6a	2.01332	4.51676e-35	NA
D1Pas1	2.01253	0.0048004	ko04622(RIG-I-like receptor signaling pathway)
Klra16	2.00516	0.00853913	NA
Rufy2	2.00357	0.00361853	NA
Rabgap1l	2.00228	0.000361879	NA

## Sheet: Down-regulated gene
Table S2. Genes were down-regulated in beta-catanin supressing cells
GeneID	FoldChange	P-Value	Kegg
Trib3	-5.8665	3.43124e-11	NA
Bdkrb2	-4.91561	0.00180306	ko04020(Calcium signaling pathway);ko04080(Neuroactive ligand-receptor interaction);ko04610(Complement and coagulation cascades);ko04810(Regulation of actin cytoskeleton);ko05142(Chagas disease)
Gpr84	-4.75047	2.56611e-25	NA
Pex11g	-4.6975	0.000483053	NA
Slc10a6	-4.44447	2.07519e-06	NA
Soat2	-4.41652	0.000474294	ko00100(Steroid biosynthesis)
Trib3	-4.41605	7.31862e-14	NA
Ampd3	-4.2156	0.00279731	ko00230(Purine metabolism)
Ddit3	-4.20905	1.33629e-123	ko04010(MAPK signaling pathway)
Fgf21	-4.13998	0.00612485	ko04010(MAPK signaling pathway);ko04810(Regulation of actin cytoskeleton);ko05200(Pathways in cancer);ko05218(Melanoma)
Ddit3	-4.12295	1.65884e-56	ko04010(MAPK signaling pathway)
Dusp23	-3.94777	4.13262e-05	NA
Dennd2d	-3.94656	8.06972e-16	NA
Hp	-3.91288	1.55208e-71	NA
Ddit3	-3.83408	3.98361e-47	ko04010(MAPK signaling pathway)
Gm9922	-3.82919	0.0221877	NA
Il23a	-3.7865	0.0498025	ko04060(Cytokine-cytokine receptor interaction);ko04630(Jak-STAT signaling pathway)
Dennd2d	-3.73716	8.12217e-15	NA
C4b	-3.70914	0.0221295	ko04610(Complement and coagulation cascades);ko05322(Systemic lupus erythematosus)
Rasgef1b	-3.67511	0.0225467	NA
Rasgef1b	-3.67459	1.29287e-05	NA
Rasgef1b	-3.67459	1.29287e-05	NA
Kng1	-3.52438	1.08243e-07	ko04610(Complement and coagulation cascades)
Ppp1r15a	-3.49947	7.39514e-125	NA
Ppp1r15a	-3.46837	6.0516e-118	NA
Ppp1r15a	-3.46837	6.0516e-118	NA
Gata3	-3.46739	0.000154297	NA
Hcar2	-3.42436	0.0415225	NA
Chac1	-3.40756	6.25019e-50	NA
Angpt4	-3.40293	2.55814e-34	NA
Saa3	-3.38613	9.74326e-88	NA
Zcchc5	-3.37241	4.09004e-11	NA
Ccdc155	-3.35957	0.00876718	NA
Fam57b	-3.35011	0.0131505	NA
Trem3	-3.28681	0.0441618	NA
Kng1	-3.27396	3.83806e-06	ko04610(Complement and coagulation cascades)
Herpud1	-3.26765	1.56699e-25	NA
Gadd45a	-3.2364	1.26777e-32	ko04010(MAPK signaling pathway);ko04110(Cell cycle);ko04115(p53 signaling pathway)
Kng2	-3.2349	2.43651e-11	ko04610(Complement and coagulation cascades)
Kng2	-3.22741	2.58634e-12	ko04610(Complement and coagulation cascades)
Saa1	-3.22563	4.13342e-18	NA
Herpud1	-3.21711	8.45506e-20	NA
Herpud1	-3.20845	1.84513e-19	NA
Ppp1r15a	-3.19715	6.95524e-09	NA
Herpud1	-3.19222	2.83789e-22	NA
F7	-3.19212	0.0190742	ko04610(Complement and coagulation cascades)
Lrg1	-3.18961	1.98358e-09	NA
Herpud1	-3.18894	1.92879e-32	NA
Ccl5	-3.16362	1.11014e-06	ko04060(Cytokine-cytokine receptor interaction);ko04062(Chemokine signaling pathway);ko04620(Toll-like receptor signaling pathway);ko04621(NOD-like receptor signaling pathway);ko04623(Cytosolic DNA-sensing pathway);ko05020(Prion diseases);ko05142(Chagas disease)
Htatip2	-3.16213	0.00353962	NA
Kng2	-3.15995	1.64951e-11	ko04610(Complement and coagulation cascades)
Hmox1	-3.14971	1.23526e-10	ko00860(Porphyrin and chlorophyll metabolism)
Pex11g	-3.13832	1.03182e-08	NA
Gadd45a	-3.13793	1.49867e-08	ko04010(MAPK signaling pathway);ko04110(Cell cycle);ko04115(p53 signaling pathway)
Kng2	-3.13752	2.28929e-10	ko04610(Complement and coagulation cascades)
Kng1	-3.10779	2.69295e-05	ko04610(Complement and coagulation cascades)
Gadd45a	-3.09579	2.93931e-18	ko04010(MAPK signaling pathway);ko04110(Cell cycle);ko04115(p53 signaling pathway)
Hmox1	-3.09501	5.53867e-17	ko00860(Porphyrin and chlorophyll metabolism)
Gadd45a	-3.08679	4.02937e-37	ko04010(MAPK signaling pathway);ko04110(Cell cycle);ko04115(p53 signaling pathway)
Hmox1	-3.07377	3.64095e-09	ko00860(Porphyrin and chlorophyll metabolism)
Pram1	-3.07265	0.0411014	NA
Pram1	-3.07265	0.0411014	NA
Gm4477	-3.04374	0.00065307	NA
Gadd45a	-3.02623	6.60427e-29	ko04010(MAPK signaling pathway);ko04110(Cell cycle);ko04115(p53 signaling pathway)
Bdkrb1	-3.02525	5.87203e-09	ko04020(Calcium signaling pathway);ko04080(Neuroactive ligand-receptor interaction);ko04610(Complement and coagulation cascades);ko04810(Regulation of actin cytoskeleton)
Arid5a	-3.00265	0.0405887	NA
Prkch	-2.9029	0.00501466	ko04270(Vascular smooth muscle contraction);ko04530(Tight junction)
Krt8	-2.89001	0.0413302	NA
Saa2	-2.84251	0.0154428	NA
Tbxa2r	-2.82597	0.00734802	ko04020(Calcium signaling pathway);ko04080(Neuroactive ligand-receptor interaction)
Arid5a	-2.81448	6.99984e-16	NA
Cass4	-2.81114	0.0411472	NA
Arid5a	-2.792	5.08541e-15	NA
Cml3	-2.79172	0.00110863	NA
4930438A08Rik	-2.78284	0.000472228	NA
Fam57b	-2.76514	0.00834024	NA
Arid5a	-2.76514	2.98007e-18	NA
Napsa	-2.74931	0.00285179	ko04142(Lysosome)
Arl11	-2.73244	3.35164e-06	NA
1810032O08Rik	-2.72489	5.97162e-13	NA
Arid5a	-2.72054	4.47733e-16	NA
Lrrc16b	-2.71958	0.0218963	NA
Cntnap1	-2.71075	2.67317e-24	ko04514(Cell adhesion molecules (CAMs))
Arid5a	-2.7013	1.1479e-16	NA
Bdkrb1	-2.69335	3.30264e-10	ko04020(Calcium signaling pathway);ko04080(Neuroactive ligand-receptor interaction);ko04610(Complement and coagulation cascades);ko04810(Regulation of actin cytoskeleton)
Arid5a	-2.68523	2.02416e-15	NA
Dact1	-2.66741	5.21057e-15	NA
Tfcp2l1	-2.66659	0.000311732	NA
Nlrp2	-2.6595	6.83941e-11	NA
Itga7	-2.6429	2.7806e-11	ko04510(Focal adhesion);ko04512(ECM-receptor interaction);ko04810(Regulation of actin cytoskeleton);ko05410(Hypertrophic cardiomyopathy (HCM));ko05412(Arrhythmogenic right ventricular cardiomyopathy (ARVC));ko05414(Dilated cardiomyopathy)
Slc3a2	-2.63482	2.84419e-94	NA
Tnfrsf9	-2.63118	0.000628559	ko04060(Cytokine-cytokine receptor interaction)
Tmprss6	-2.61983	0.000382572	NA
Arid5a	-2.61597	5.65342e-10	NA
Ptgir	-2.6058	4.59998e-08	ko04080(Neuroactive ligand-receptor interaction);ko04270(Vascular smooth muscle contraction)
Slc3a2	-2.59883	1.23215e-91	NA
Nadsyn1	-2.59391	0.0311076	ko00760(Nicotinate and nicotinamide metabolism)
Sphk1	-2.59391	0.0311076	ko00600(Sphingolipid metabolism);ko04020(Calcium signaling pathway);ko04370(VEGF signaling pathway);ko04666(Fc gamma R-mediated phagocytosis)
Arid5a	-2.58368	6.80563e-05	NA
Arid5a	-2.58019	0.0116987	NA
Gapt	-2.57988	0.0133688	NA
Slfn2	-2.55128	0.0083045	NA
Gpr176	-2.55119	1.93507e-22	NA
Lbp	-2.54921	0.0159277	ko04620(Toll-like receptor signaling pathway)
Napsa	-2.54109	0.0309784	ko04142(Lysosome)
Tmem154	-2.53874	1.6246e-08	NA
Arid5a	-2.50341	2.16286e-05	NA
1810032O08Rik	-2.49607	0.000492691	NA
1810032O08Rik	-2.48679	1.88759e-08	NA
Dact1	-2.4778	1.71316e-09	NA
1810032O08Rik	-2.46347	5.43796e-05	NA
Ankk1	-2.46201	0.00882976	NA
Cdh3	-2.46036	0.00883899	ko04514(Cell adhesion molecules (CAMs))
Lrrc32	-2.45423	1.50503e-07	NA
Hsd11b1	-2.44406	4.81146e-08	ko00140(Steroid hormone biosynthesis);ko04960(Aldosterone-regulated sodium reabsorption)
Sdf2l1	-2.43159	4.63104e-26	NA
Sphk1	-2.41248	0.0230223	ko00600(Sphingolipid metabolism);ko04020(Calcium signaling pathway);ko04370(VEGF signaling pathway);ko04666(Fc gamma R-mediated phagocytosis)
Ccl5	-2.40885	0.00874275	ko04060(Cytokine-cytokine receptor interaction);ko04062(Chemokine signaling pathway);ko04620(Toll-like receptor signaling pathway);ko04621(NOD-like receptor signaling pathway);ko04623(Cytosolic DNA-sensing pathway);ko05020(Prion diseases);ko05142(Chagas disease)
Ifit1	-2.40347	4.99208e-07	NA
Pld4	-2.39742	2.09659e-07	NA
Lims2	-2.3898	5.62259e-16	NA
Bdkrb1	-2.38729	3.1472e-10	ko04020(Calcium signaling pathway);ko04080(Neuroactive ligand-receptor interaction);ko04610(Complement and coagulation cascades);ko04810(Regulation of actin cytoskeleton)
Lmod1	-2.38633	5.05347e-07	NA
Gdpd2	-2.37972	7.53483e-06	NA
Nfil3	-2.37317	2.09058e-68	NA
Gdpd2	-2.35585	1.03965e-05	NA
Ptx3	-2.34161	1.5659e-71	NA
Il2rb	-2.33489	0.000722469	ko04060(Cytokine-cytokine receptor interaction);ko04144(Endocytosis);ko04630(Jak-STAT signaling pathway)
Gdpd2	-2.32722	0.004645	NA
Itga11	-2.31571	5.02393e-05	ko04510(Focal adhesion);ko04512(ECM-receptor interaction);ko04810(Regulation of actin cytoskeleton);ko05410(Hypertrophic cardiomyopathy (HCM));ko05412(Arrhythmogenic right ventricular cardiomyopathy (ARVC));ko05414(Dilated cardiomyopathy)
Usp18	-2.3055	0.0233584	NA
Xbp1	-2.30384	1.56042e-67	NA
Slc5a4a	-2.29986	0.0445588	NA
Xbp1	-2.28765	1.61682e-52	NA
Ptgir	-2.27067	2.80158e-05	ko04080(Neuroactive ligand-receptor interaction);ko04270(Vascular smooth muscle contraction)
Frmd5	-2.26864	0.000431888	NA
Gm8385	-2.25976	0.0445981	NA
Sphk1	-2.25976	0.0445981	ko00600(Sphingolipid metabolism);ko04020(Calcium signaling pathway);ko04370(VEGF signaling pathway);ko04666(Fc gamma R-mediated phagocytosis)
Hsd11b1	-2.23864	8.81261e-06	ko00140(Steroid hormone biosynthesis);ko04960(Aldosterone-regulated sodium reabsorption)
Adssl1	-2.23764	1.50979e-05	ko00230(Purine metabolism);ko00250(Alanine, aspartate and glutamate metabolism)
Oit3	-2.23586	0.00102359	NA
Xbp1	-2.23437	1.31208e-50	NA
Hk2	-2.22644	0.0327856	ko00010(Glycolysis / Gluconeogenesis);ko00051(Fructose and mannose metabolism);ko00052(Galactose metabolism);ko00500(Starch and sucrose metabolism);ko00520(Amino sugar and nucleotide sugar metabolism);ko00524(Butirosin and neomycin biosynthesis);ko04910(Insulin signaling pathway);ko04930(Type II diabetes mellitus)
Lrrc29	-2.22318	0.0121847	NA
Xbp1	-2.21349	6.70741e-39	NA
Hsd11b1	-2.2134	8.21064e-06	ko00140(Steroid hormone biosynthesis);ko04960(Aldosterone-regulated sodium reabsorption)
Galnt9	-2.19952	0.00108243	NA
Il1a	-2.19677	0.00145271	ko04010(MAPK signaling pathway);ko04060(Cytokine-cytokine receptor interaction);ko04210(Apoptosis);ko04640(Hematopoietic cell lineage);ko04940(Type I diabetes mellitus);ko05020(Prion diseases);ko05140(Leishmaniasis);ko05332(Graft-versus-host disease)
Prelp	-2.18198	2.44997e-33	NA
Adssl1	-2.17299	3.85581e-05	ko00230(Purine metabolism);ko00250(Alanine, aspartate and glutamate metabolism)
Gstt1	-2.17016	0.00663298	ko00480(Glutathione metabolism);ko00980(Metabolism of xenobiotics by cytochrome P450);ko00982(Drug metabolism - cytochrome P450)
Oit3	-2.16845	6.72099e-21	NA
Tnfrsf9	-2.15636	0.0174203	ko04060(Cytokine-cytokine receptor interaction)
Sphk1	-2.15562	0.0171181	ko00600(Sphingolipid metabolism);ko04020(Calcium signaling pathway);ko04370(VEGF signaling pathway);ko04666(Fc gamma R-mediated phagocytosis)
Setd4	-2.1556	5.38335e-05	NA
Irf9	-2.15036	0.0441576	ko04630(Jak-STAT signaling pathway)
Serpina3n	-2.15007	8.30018e-38	NA
Muc1	-2.14876	0.0235354	NA
Tmem176a	-2.14876	1.34719e-07	NA
Hemk1	-2.13933	0.000237946	NA
1810032O08Rik	-2.13774	0.000988236	NA
Otub2	-2.13028	8.79606e-20	NA
Casp4	-2.12886	1.39871e-05	NA
Tnfrsf9	-2.12634	2.60639e-07	ko04060(Cytokine-cytokine receptor interaction)
Otub2	-2.1259	1.06172e-20	NA
Aqp3	-2.12396	0.000180949	ko04962(Vasopressin-regulated water reabsorption)
Casp4	-2.12306	0.00517714	NA
Stc2	-2.12117	0.0439536	NA
Casp4	-2.12009	2.40826e-10	NA
Tnfrsf9	-2.11659	5.99654e-07	ko04060(Cytokine-cytokine receptor interaction)
Gstt1	-2.11651	0.00106351	ko00480(Glutathione metabolism);ko00980(Metabolism of xenobiotics by cytochrome P450);ko00982(Drug metabolism - cytochrome P450)
Otub2	-2.11411	2.43014e-18	NA
Slc2a6	-2.10964	2.5353e-15	NA
Dos	-2.10841	0.0400805	NA
Otub2	-2.10453	1.01218e-19	NA
Csf3	-2.10417	1.13234e-08	ko04060(Cytokine-cytokine receptor interaction);ko04630(Jak-STAT signaling pathway);ko04640(Hematopoietic cell lineage);ko05144(Malaria)
Nupr1	-2.1034	5.21097e-17	NA
Tnfrsf9	-2.09436	0.000799814	ko04060(Cytokine-cytokine receptor interaction)
Cxcl10	-2.09122	0.0205317	ko04060(Cytokine-cytokine receptor interaction);ko04062(Chemokine signaling pathway);ko04620(Toll-like receptor signaling pathway);ko04622(RIG-I-like receptor signaling pathway);ko04623(Cytosolic DNA-sensing pathway)
Cox6a2	-2.08988	1.76718e-05	ko00190(Oxidative phosphorylation);ko04260(Cardiac muscle contraction);ko05010(Alzheimer's disease);ko05012(Parkinson's disease);ko05016(Huntington's disease)
Mfap5	-2.08747	2.87938e-15	NA
Slc2a6	-2.08742	0.0124319	NA
Nupr1	-2.08503	1.73472e-29	NA
Slc2a6	-2.08279	6.62603e-15	NA
Ptx3	-2.08215	1.62394e-19	NA
Osgin1	-2.07463	0.0092029	NA
Tnfrsf9	-2.06846	1.43785e-06	ko04060(Cytokine-cytokine receptor interaction)
Slc2a6	-2.06444	1.3024e-15	NA
Stard5	-2.06415	3.12389e-28	NA
Nupr1	-2.06091	8.69572e-17	NA
Stc2	-2.06026	1.02779e-19	NA
Cml1	-2.05171	0.0121439	NA
Tnfrsf9	-2.046	0.00266279	ko04060(Cytokine-cytokine receptor interaction)
1810032O08Rik	-2.04582	2.51355e-06	NA
Slc2a6	-2.03503	1.901e-13	NA
Mfap5	-2.0343	1.23672e-09	NA
Osgin1	-2.03321	1.00528e-07	NA
Tmem176a	-2.03039	3.16853e-10	NA
Prelp	-2.02766	6.4072e-12	NA
Il4i1	-2.02764	0.00481655	ko00250(Alanine, aspartate and glutamate metabolism);ko00270(Cysteine and methionine metabolism);ko00280(Valine, leucine and isoleucine degradation);ko00350(Tyrosine metabolism);ko00360(Phenylalanine metabolism);ko00380(Tryptophan metabolism);ko00400(Phenylalanine, tyrosine and tryptophan biosynthesis)
Nadsyn1	-2.02336	8.42893e-07	ko00760(Nicotinate and nicotinamide metabolism)
Slc2a6	-2.02102	0.000804094	NA
Car11	-2.02056	5.04201e-07	NA
Otub2	-2.01958	0.0235571	NA
Car11	-2.0162	4.4627e-13	NA
Siah2	-2.01472	2.85214e-12	NA
Casp4	-2.00953	8.31804e-07	NA
Nupr1	-2.00818	2.89829e-25	NA
Nupr1	-2.00614	1.02717e-22	NA
Mfap5	-2.00445	0.000325553	NA
